# Supplementary material for: COVID-19 and Clostridioides difficile Coinfection Outcomes among Hospitalized Patients in the United States: An Insight from National Inpatient Database
Source: Infect Dis Rep. 2023 May 19;15(3):279–91. doi: 10.3390/idr15030028 (PMC10204388; doi:10.3390/idr15030028)
Supplement: Supplementary file 1 [file idr-15-00028-s001.zip]

Archive with 1 entries (1 files):
- idr-2347175-supplementary.pdf
